# Supplementary material for: Exposure of Farmers and Spouses to Glyphosate in Morocco: Urinary Levels and Predictors of Exposure
Source: Toxics. 2026 Apr 29;14(5):381. doi: 10.3390/toxics14050381 (PMC13211284; doi:10.3390/toxics14050381)
Supplement: Supplementary file 1 [file toxics-14-00381-s001.zip]

Archive with 1 entries (1 files):
- toxics-4103278-supplementary.pdf
